# Supplementary material for: Disrupting KATP channels diminishes the estrogen-mediated protection in female mutant mice during ischemia-reperfusion
Source: Clin Proteomics. 2014 May 6;11(1):19. doi: 10.1186/1559-0275-11-19 (PMC4047774; doi:10.1186/1559-0275-11-19)
Supplement: Additional file 2: Table S1 — Biological Process GO Classification. Table S2 and Table S3. Molecular Function GO Classification. Table S4. Affected pathways. [file 1559-0275-11-19-S2.xlsx]

## Sheet: GO-BP
Table 1s	Biological Process GO Classification
Term	Count	%	p Value	Genes	List Total	Pop Hits	Pop Total	Fold Enrichment	Bonferroni	Benjamini	FDR
generation of precursor metabolites and energy	12	27.907	5.85057e-11	FUMH_MOUSE, NDUA7_MOUSE, DHSB_MOUSE, QCR8_MOUSE, NDUAD_MOUSE, ATP5H_MOUSE, ATPG_MOUSE, ATPA_MOUSE, ETFB_MOUSE, QCR1_MOUSE, GLRX1_MOUSE, GLGB_MOUSE	38	261	13588	16.4404	2.44554e-08	2.44554e-08	8.21268e-08
electron transport chain	7	16.2791	5.17414e-07	NDUA7_MOUSE, DHSB_MOUSE, QCR8_MOUSE, NDUAD_MOUSE, ETFB_MOUSE, QCR1_MOUSE, GLRX1_MOUSE	38	112	13588	22.3487	0.000216256	0.000108134	0.000726311
oxidation reduction	11	25.5814	8.456e-06	ACD10_MOUSE, NDUA7_MOUSE, DHSB_MOUSE, QCR8_MOUSE, NDUAD_MOUSE, HCD2_MOUSE, MSRA_MOUSE, DHB8_MOUSE, ETFB_MOUSE, QCR1_MOUSE, GLRX1_MOUSE	38	672	13588	5.85323	0.00352838	0.00117751	0.0118694
oxidative phosphorylation	5	11.6279	1.54426e-05	NDUA7_MOUSE, ATP5H_MOUSE, ATPG_MOUSE, ATPA_MOUSE, QCR1_MOUSE	38	56	13588	31.9267	0.00643427	0.00161246	0.0216752
energy derivation by oxidation of organic compounds	5	11.6279	0.00013998	FUMH_MOUSE, NDUA7_MOUSE, DHSB_MOUSE, QCR1_MOUSE, GLGB_MOUSE	38	98	13588	18.2438	0.0568365	0.0116349	0.196316
cellular respiration	4	9.30233	0.000543997	FUMH_MOUSE, NDUA7_MOUSE, DHSB_MOUSE, QCR1_MOUSE	38	59	13588	24.2426	0.20344	0.0371992	0.760927
cell junction assembly	3	6.97674	0.0014665	TLN1_MOUSE, CTNA1_MOUSE, LAMC1_MOUSE	38	21	13588	51.0827	0.458518	0.0839049	2.03901
cell junction organization	3	6.97674	0.0033991	TLN1_MOUSE, CTNA1_MOUSE, LAMC1_MOUSE	38	32	13588	33.523	0.759068	0.162978	4.66715
energy coupled proton transport, down electrochemical gradient	3	6.97674	0.00452525	ATP5H_MOUSE, ATPG_MOUSE, ATPA_MOUSE	38	37	13588	28.9929	0.849809	0.189942	6.16824
ATP synthesis coupled proton transport	3	6.97674	0.00452525	ATP5H_MOUSE, ATPG_MOUSE, ATPA_MOUSE	38	37	13588	28.9929	0.849809	0.189942	6.16824
ion transmembrane transport	3	6.97674	0.00580045	ATP5H_MOUSE, ATPG_MOUSE, ATPA_MOUSE	38	42	13588	25.5414	0.912108	0.215858	7.84149
proton transport	3	6.97674	0.00878194	ATP5H_MOUSE, ATPG_MOUSE, ATPA_MOUSE	38	52	13588	20.6296	0.974955	0.284796	11.6461
hydrogen transport	3	6.97674	0.00911079	ATP5H_MOUSE, ATPG_MOUSE, ATPA_MOUSE	38	53	13588	20.2403	0.978198	0.272989	12.0567
ATP biosynthetic process	3	6.97674	0.0209005	ATP5H_MOUSE, ATPG_MOUSE, ATPA_MOUSE	38	82	13588	13.0822	0.999854	0.492955	25.6583
ATP metabolic process	3	6.97674	0.0248657	ATP5H_MOUSE, ATPG_MOUSE, ATPA_MOUSE	38	90	13588	11.9193	0.999973	0.528486	29.7748
purine ribonucleoside triphosphate biosynthetic process	3	6.97674	0.0264261	ATP5H_MOUSE, ATPG_MOUSE, ATPA_MOUSE	38	93	13588	11.5348	0.999986	0.525888	31.3358
ribonucleoside triphosphate biosynthetic process	3	6.97674	0.0264261	ATP5H_MOUSE, ATPG_MOUSE, ATPA_MOUSE	38	93	13588	11.5348	0.999986	0.525888	31.3358
purine nucleoside triphosphate biosynthetic process	3	6.97674	0.0269549	ATP5H_MOUSE, ATPG_MOUSE, ATPA_MOUSE	38	94	13588	11.4121	0.999989	0.510251	31.8575
nucleoside triphosphate biosynthetic process	3	6.97674	0.027488	ATP5H_MOUSE, ATPG_MOUSE, ATPA_MOUSE	38	95	13588	11.292	0.999991	0.496083	32.3797
purine ribonucleoside triphosphate metabolic process	3	6.97674	0.0307755	ATP5H_MOUSE, ATPG_MOUSE, ATPA_MOUSE	38	101	13588	10.6212	0.999998	0.516113	35.5187
ribonucleoside triphosphate metabolic process	3	6.97674	0.031338	ATP5H_MOUSE, ATPG_MOUSE, ATPA_MOUSE	38	102	13588	10.517	0.999998	0.503648	36.042
purine nucleoside triphosphate metabolic process	3	6.97674	0.0336286	ATP5H_MOUSE, ATPG_MOUSE, ATPA_MOUSE	38	106	13588	10.1202	0.999999	0.510772	38.1326
purine ribonucleotide biosynthetic process	3	6.97674	0.0342113	ATP5H_MOUSE, ATPG_MOUSE, ATPA_MOUSE	38	107	13588	10.0256	1	0.499871	38.6542
ribonucleotide biosynthetic process	3	6.97674	0.0365816	ATP5H_MOUSE, ATPG_MOUSE, ATPA_MOUSE	38	111	13588	9.6643	1	0.507412	40.7342
cell-substrate junction assembly	2	4.65116	0.037472	TLN1_MOUSE, LAMC1_MOUSE	38	14	13588	51.0827	1	0.500477	41.4985
nucleoside triphosphate metabolic process	3	6.97674	0.0390138	ATP5H_MOUSE, ATPG_MOUSE, ATPA_MOUSE	38	115	13588	9.32815	1	0.499977	42.8003
purine ribonucleotide metabolic process	3	6.97674	0.0415065	ATP5H_MOUSE, ATPG_MOUSE, ATPA_MOUSE	38	119	13588	9.0146	1	0.507766	44.8481
phosphorylation	6	13.9535	0.0436911	NDUA7_MOUSE, ATP5H_MOUSE, ATPG_MOUSE, ATPA_MOUSE, COF1_MOUSE, QCR1_MOUSE	38	718	13588	2.98812	1	0.512383	46.5867
ribonucleotide metabolic process	3	6.97674	0.0453554	ATP5H_MOUSE, ATPG_MOUSE, ATPA_MOUSE	38	125	13588	8.58189	1	0.512561	47.8769
ATP synthesis coupled electron transport	2	4.65116	0.047925	NDUA7_MOUSE, QCR1_MOUSE	38	18	13588	39.731	1	0.519613	49.8121
cell morphogenesis	4	9.30233	0.0512713	CAP1_MOUSE, CTNA1_MOUSE, COF1_MOUSE, AFG32_MOUSE	38	309	13588	4.62885	1	0.531693	52.2323
purine nucleotide biosynthetic process	3	6.97674	0.0534308	ATP5H_MOUSE, ATPG_MOUSE, ATPA_MOUSE	38	137	13588	7.8302	1	0.534711	53.7362
coenzyme metabolic process	3	6.97674	0.0576476	FUMH_MOUSE, DHSB_MOUSE, GSTP1_MOUSE	38	143	13588	7.50166	1	0.550949	56.5467
tricarboxylic acid cycle	2	4.65116	0.060836	FUMH_MOUSE, DHSB_MOUSE	38	23	13588	31.0938	1	0.559511	58.5656
extracellular structure organization	3	6.97674	0.0619775	PGBM_MOUSE, LAMC1_MOUSE, AFG32_MOUSE	38	149	13588	7.19958	1	0.555334	59.267
acetyl-CoA catabolic process	2	4.65116	0.0633976	FUMH_MOUSE, DHSB_MOUSE	38	24	13588	29.7982	1	0.553011	60.1241
cell adhesion	5	11.6279	0.0648608	TLN1_MOUSE, PLAK_MOUSE, CTNA1_MOUSE, PGBM_MOUSE, LAMC1_MOUSE	38	561	13588	3.18698	1	0.551069	60.9897
biological adhesion	5	11.6279	0.0652013	TLN1_MOUSE, PLAK_MOUSE, CTNA1_MOUSE, PGBM_MOUSE, LAMC1_MOUSE	38	562	13588	3.18131	1	0.542907	61.1886
cellular component morphogenesis	4	9.30233	0.0696719	CAP1_MOUSE, CTNA1_MOUSE, COF1_MOUSE, AFG32_MOUSE	38	351	13588	4.07497	1	0.557745	63.7145
purine nucleotide metabolic process	3	6.97674	0.0701945	ATP5H_MOUSE, ATPG_MOUSE, ATPA_MOUSE	38	160	13588	6.70461	1	0.550931	63.9995
aerobic respiration	2	4.65116	0.0710419	FUMH_MOUSE, DHSB_MOUSE	38	27	13588	26.4873	1	0.546075	64.4574
respiratory electron transport chain	2	4.65116	0.0735765	NDUA7_MOUSE, QCR1_MOUSE	38	28	13588	25.5414	1	0.550054	65.7947
actin cytoskeleton organization	3	6.97674	0.0740428	TLN1_MOUSE, CAP1_MOUSE, COF1_MOUSE	38	165	13588	6.50144	1	0.543553	66.0356
coenzyme catabolic process	2	4.65116	0.0761043	FUMH_MOUSE, DHSB_MOUSE	38	29	13588	24.6606	1	0.545152	67.0818
nucleotide biosynthetic process	3	6.97674	0.0811377	ATP5H_MOUSE, ATPG_MOUSE, ATPA_MOUSE	38	174	13588	6.16515	1	0.560701	69.5117
establishment or maintenance of cell polarity	2	4.65116	0.0811399	CTNA1_MOUSE, COF1_MOUSE	38	31	13588	23.0696	1	0.552422	69.5128
acetyl-CoA metabolic process	2	4.65116	0.0811399	FUMH_MOUSE, DHSB_MOUSE	38	31	13588	23.0696	1	0.552422	69.5128
actin filament-based process	3	6.97674	0.0827425	TLN1_MOUSE, CAP1_MOUSE, COF1_MOUSE	38	176	13588	6.0951	1	0.551683	70.2508
cofactor catabolic process	2	4.65116	0.0836477	FUMH_MOUSE, DHSB_MOUSE	38	32	13588	22.3487	1	0.54787	70.6602
phosphorus metabolic process	6	13.9535	0.0837442	NDUA7_MOUSE, ATP5H_MOUSE, ATPG_MOUSE, ATPA_MOUSE, COF1_MOUSE, QCR1_MOUSE	38	866	13588	2.47745	1	0.5406	70.7036
phosphate metabolic process	6	13.9535	0.0837442	NDUA7_MOUSE, ATP5H_MOUSE, ATPG_MOUSE, ATPA_MOUSE, COF1_MOUSE, QCR1_MOUSE	38	866	13588	2.47745	1	0.5406	70.7036
nucleobase, nucleoside and nucleotide biosynthetic process	3	6.97674	0.0851684	ATP5H_MOUSE, ATPG_MOUSE, ATPA_MOUSE	38	179	13588	5.99294	1	0.539377	71.3364
nucleobase, nucleoside, nucleotide and nucleic acid biosynthetic process	3	6.97674	0.0851684	ATP5H_MOUSE, ATPG_MOUSE, ATPA_MOUSE	38	179	13588	5.99294	1	0.539377	71.3364
cofactor metabolic process	3	6.97674	0.0876161	FUMH_MOUSE, DHSB_MOUSE, GSTP1_MOUSE	38	182	13588	5.89416	1	0.542606	72.3944

## Sheet: GO-CC
Table 2s	Cellular Component GO Classification
Term	Count	%	p Value	Genes	List Total	Pop Hits	Pop Total	Fold Enrichment	Bonferroni	Benjamini	FDR
mitochondrial part	19	44.186	3.24034e-15	M2OM_MOUSE, PCCB_MOUSE, NDUA7_MOUSE, COX5A_MOUSE, DHSB_MOUSE, PHB2_MOUSE, ATP5H_MOUSE, HCD2_MOUSE, ATPA_MOUSE, QCR1_MOUSE, ETFB_MOUSE, CISD1_MOUSE, QCR8_MOUSE, NDUAD_MOUSE, ATPG_MOUSE, DHB8_MOUSE, ODPX_MOUSE, AFG32_MOUSE, OPA1_MOUSE	40	524	12504	11.3347	4.05675e-13	4.05675e-13	3.73035e-12
mitochondrion	24	55.814	2.13088e-13	ACD10_MOUSE, M2OM_MOUSE, PCCB_MOUSE, NDUA7_MOUSE, COX5A_MOUSE, DHSB_MOUSE, PHB2_MOUSE, ATP5H_MOUSE, HCD2_MOUSE, ATPA_MOUSE, QCR1_MOUSE, ETFB_MOUSE, FUMH_MOUSE, HS90B_MOUSE, CISD1_MOUSE, QCR8_MOUSE, NDUAD_MOUSE, MSRA_MOUSE, DHB8_MOUSE, ATPG_MOUSE, ODPX_MOUSE, AFG32_MOUSE, OPA1_MOUSE, GLRX1_MOUSE	40	1322	12504	5.67504	2.68445e-11	1.34223e-11	2.46725e-10
mitochondrial envelope	16	37.2093	2.59803e-13	M2OM_MOUSE, NDUA7_MOUSE, COX5A_MOUSE, DHSB_MOUSE, PHB2_MOUSE, ATP5H_MOUSE, HCD2_MOUSE, ATPA_MOUSE, QCR1_MOUSE, CISD1_MOUSE, QCR8_MOUSE, NDUAD_MOUSE, ATPG_MOUSE, DHB8_MOUSE, OPA1_MOUSE, AFG32_MOUSE	40	391	12504	12.7918	3.27338e-11	1.09113e-11	3.00859e-10
mitochondrial membrane	15	34.8837	2.21438e-12	M2OM_MOUSE, NDUA7_MOUSE, COX5A_MOUSE, DHSB_MOUSE, PHB2_MOUSE, ATP5H_MOUSE, HCD2_MOUSE, ATPA_MOUSE, QCR1_MOUSE, CISD1_MOUSE, QCR8_MOUSE, NDUAD_MOUSE, ATPG_MOUSE, OPA1_MOUSE, AFG32_MOUSE	40	368	12504	12.7418	2.79007e-10	6.97516e-11	2.56435e-09
mitochondrial inner membrane	14	32.5581	2.63934e-12	M2OM_MOUSE, NDUA7_MOUSE, COX5A_MOUSE, DHSB_MOUSE, PHB2_MOUSE, ATP5H_MOUSE, HCD2_MOUSE, ATPA_MOUSE, QCR1_MOUSE, QCR8_MOUSE, NDUAD_MOUSE, ATPG_MOUSE, OPA1_MOUSE, AFG32_MOUSE	40	296	12504	14.7851	3.32556e-10	6.65112e-11	3.05652e-09
organelle inner membrane	14	32.5581	5.14097e-12	M2OM_MOUSE, NDUA7_MOUSE, COX5A_MOUSE, DHSB_MOUSE, PHB2_MOUSE, ATP5H_MOUSE, HCD2_MOUSE, ATPA_MOUSE, QCR1_MOUSE, QCR8_MOUSE, NDUAD_MOUSE, ATPG_MOUSE, OPA1_MOUSE, AFG32_MOUSE	40	312	12504	14.0269	6.47766e-10	1.07961e-10	5.95362e-09
organelle envelope	16	37.2093	2.69373e-11	M2OM_MOUSE, NDUA7_MOUSE, COX5A_MOUSE, DHSB_MOUSE, PHB2_MOUSE, ATP5H_MOUSE, HCD2_MOUSE, ATPA_MOUSE, QCR1_MOUSE, CISD1_MOUSE, QCR8_MOUSE, NDUAD_MOUSE, ATPG_MOUSE, DHB8_MOUSE, OPA1_MOUSE, AFG32_MOUSE	40	540	12504	9.26222	3.3941e-09	4.84872e-10	3.11952e-08
envelope	16	37.2093	2.83877e-11	M2OM_MOUSE, NDUA7_MOUSE, COX5A_MOUSE, DHSB_MOUSE, PHB2_MOUSE, ATP5H_MOUSE, HCD2_MOUSE, ATPA_MOUSE, QCR1_MOUSE, CISD1_MOUSE, QCR8_MOUSE, NDUAD_MOUSE, ATPG_MOUSE, DHB8_MOUSE, OPA1_MOUSE, AFG32_MOUSE	40	542	12504	9.22804	3.57685e-09	4.47107e-10	3.28749e-08
organelle membrane	16	37.2093	7.44233e-09	M2OM_MOUSE, NDUA7_MOUSE, COX5A_MOUSE, DHSB_MOUSE, PHB2_MOUSE, ATP5H_MOUSE, HCD2_MOUSE, VAPB_MOUSE, ATPA_MOUSE, QCR1_MOUSE, CISD1_MOUSE, QCR8_MOUSE, NDUAD_MOUSE, ATPG_MOUSE, OPA1_MOUSE, AFG32_MOUSE	40	809	12504	6.18245	9.37733e-07	1.04193e-07	8.61871e-06
respiratory chain	4	9.30233	0.00107206	NDUA7_MOUSE, QCR8_MOUSE, NDUAD_MOUSE, QCR1_MOUSE	40	65	12504	19.2369	0.126416	0.0134242	1.23449
proton-transporting ATP synthase complex	3	6.97674	0.00156755	ATP5H_MOUSE, ATPG_MOUSE, ATPA_MOUSE	40	19	12504	49.3579	0.179356	0.0178092	1.80035
actin cytoskeleton	5	11.6279	0.00368339	TLN1_MOUSE, CAP1_MOUSE, PLAK_MOUSE, CTNA1_MOUSE, COF1_MOUSE	40	205	12504	7.62439	0.371842	0.038006	4.18346
proton-transporting two-sector ATPase complex	3	6.97674	0.00754408	ATP5H_MOUSE, ATPG_MOUSE, ATPA_MOUSE	40	42	12504	22.3286	0.614864	0.0707679	8.39612
mitochondrial membrane part	3	6.97674	0.0101638	NDUAD_MOUSE, ATP5H_MOUSE, OPA1_MOUSE	40	49	12504	19.1388	0.723955	0.0878421	11.1575
proton-transporting ATP synthase complex, catalytic core F(1)	2	4.65116	0.0185724	ATPG_MOUSE, ATPA_MOUSE	40	6	12504	104.2	0.90578	0.145702	19.5153
cytosol	6	13.9535	0.0269062	TCPB_MOUSE, HBB1_MOUSE, CAP1_MOUSE, PLAK_MOUSE, SAHH_MOUSE, COF1_MOUSE	40	549	12504	3.41639	0.967827	0.193288	27.0838
basal lamina	2	4.65116	0.0398156	PGBM_MOUSE, LAMC1_MOUSE	40	13	12504	48.0923	0.99402	0.260025	37.5323
adherens junction	3	6.97674	0.0430461	TLN1_MOUSE, PLAK_MOUSE, CTNA1_MOUSE	40	106	12504	8.84717	0.996089	0.265085	39.9234
proton-transporting two-sector ATPase complex, catalytic domain	2	4.65116	0.0517527	ATPG_MOUSE, ATPA_MOUSE	40	17	12504	36.7765	0.998764	0.297002	45.9573
anchoring junction	3	6.97674	0.056162	TLN1_MOUSE, PLAK_MOUSE, CTNA1_MOUSE	40	123	12504	7.62439	0.999313	0.305209	48.7969
cortical actin cytoskeleton	2	4.65116	0.0664709	CAP1_MOUSE, COF1_MOUSE	40	22	12504	28.4182	0.999828	0.338138	54.912
mitochondrial lumen	3	6.97674	0.0915227	PCCB_MOUSE, ODPX_MOUSE, ETFB_MOUSE	40	163	12504	5.75337	0.999994	0.422897	67.0959
mitochondrial matrix	3	6.97674	0.0915227	PCCB_MOUSE, ODPX_MOUSE, ETFB_MOUSE	40	163	12504	5.75337	0.999994	0.422897	67.0959
cell-cell adherens junction	2	4.65116	0.0924047	PLAK_MOUSE, CTNA1_MOUSE	40	31	12504	20.1677	0.999995	0.412074	67.464

## Sheet: GO-MF
Table 3s	Molecualr Function GO Classification
Term	Count	%	p Value	Genes	List Total	Pop Hits	Pop Total	Fold Enrichment	Bonferroni	Benjamini	FDR
hydrogen ion transmembrane transporter activity	5	11.6279	0.000103952	COX5A_MOUSE, QCR8_MOUSE, ATP5H_MOUSE, ATPG_MOUSE, ATPA_MOUSE	41	82	13288	19.762	0.0154727	0.0154727	0.124066
monovalent inorganic cation transmembrane transporter activity	5	11.6279	0.000130868	COX5A_MOUSE, QCR8_MOUSE, ATP5H_MOUSE, ATPG_MOUSE, ATPA_MOUSE	41	87	13288	18.6263	0.01944	0.00976771	0.156166
inorganic cation transmembrane transporter activity	5	11.6279	0.000557237	COX5A_MOUSE, QCR8_MOUSE, ATP5H_MOUSE, ATPG_MOUSE, ATPA_MOUSE	41	127	13288	12.7597	0.0802091	0.0274849	0.663409
structural molecule activity	6	13.9535	0.0107963	TLN1_MOUSE, RS3_MOUSE, VAPB_MOUSE, CTNA1_MOUSE, K2C1_MOUSE, LAMC1_MOUSE	41	450	13288	4.3213	0.803727	0.334397	12.1577
iron ion binding	5	11.6279	0.0191949	HBB1_MOUSE, CISD1_MOUSE, DHSB_MOUSE, COX5A_MOUSE, FRIL1_MOUSE	41	343	13288	4.72445	0.945373	0.44091	20.6615
electron carrier activity	4	9.30233	0.0226402	ACD10_MOUSE, DHSB_MOUSE, ETFB_MOUSE, GLRX1_MOUSE	41	202	13288	6.41777	0.967777	0.435892	23.9264
oxidoreductase activity, acting on sulfur group of donors, disulfide as acceptor	2	4.65116	0.0238359	MSRA_MOUSE, GLRX1_MOUSE	41	8	13288	81.0244	0.973182	0.403666	25.0304
hydrogen ion transporting ATP synthase activity, rotational mechanism	2	4.65116	0.0326308	ATPG_MOUSE, ATPA_MOUSE	41	11	13288	58.9268	0.9931	0.463147	32.7104
cytoskeletal protein binding	5	11.6279	0.0351089	TLN1_MOUSE, CAP1_MOUSE, VAPB_MOUSE, CTNA1_MOUSE, COF1_MOUSE	41	414	13288	3.91422	0.995304	0.448805	34.7403
proton-transporting ATPase activity, rotational mechanism	2	4.65116	0.0442372	ATPG_MOUSE, ATPA_MOUSE	41	15	13288	43.213	0.998871	0.492715	41.743
actin binding	4	9.30233	0.0552814	TLN1_MOUSE, CAP1_MOUSE, CTNA1_MOUSE, COF1_MOUSE	41	288	13288	4.50136	0.999803	0.539515	49.2927
2 iron, 2 sulfur cluster binding	2	4.65116	0.0557078	CISD1_MOUSE, DHSB_MOUSE	41	19	13288	34.1155	0.999816	0.511539	49.5653
NADH dehydrogenase (quinone) activity	2	4.65116	0.0698574	NDUA7_MOUSE, NDUAD_MOUSE	41	24	13288	27.0081	0.999981	0.566379	57.8857
NADH dehydrogenase activity	2	4.65116	0.0698574	NDUA7_MOUSE, NDUAD_MOUSE	41	24	13288	27.0081	0.999981	0.566379	57.8857
NADH dehydrogenase (ubiquinone) activity	2	4.65116	0.0698574	NDUA7_MOUSE, NDUAD_MOUSE	41	24	13288	27.0081	0.999981	0.566379	57.8857
cation-transporting ATPase activity	2	4.65116	0.0726624	ATPG_MOUSE, ATPA_MOUSE	41	25	13288	25.9278	0.999988	0.554367	59.3776
oxidoreductase activity, acting on NADH or NADPH, quinone as acceptor	2	4.65116	0.0782477	NDUA7_MOUSE, NDUAD_MOUSE	41	27	13288	24.0072	0.999995	0.557267	62.2049
oxidoreductase activity, acting on sulfur group of donors	2	4.65116	0.0948076	MSRA_MOUSE, GLRX1_MOUSE	41	33	13288	19.6423	1	0.606952	69.5621

## Sheet: KEGG
Table 4s	Affected pathways
Term	Count	%	p Value	Genes	List Total	Pop Hits	Pop Total	Fold Enrichment	Bonferroni	Benjamini	FDR
Alzheimer's disease	10	23.2558	9.30105e-09	NDUA7_MOUSE, DHSB_MOUSE, COX5A_MOUSE, QCR8_MOUSE, ATP5H_MOUSE, HCD2_MOUSE, LIPL_MOUSE, ATPG_MOUSE, ATPA_MOUSE, QCR1_MOUSE	23	182	5738	13.7076	3.5344e-07	3.5344e-07	8.40568e-06
Oxidative phosphorylation	8	18.6047	3.34955e-07	NDUA7_MOUSE, DHSB_MOUSE, COX5A_MOUSE, QCR8_MOUSE, ATP5H_MOUSE, ATPG_MOUSE, ATPA_MOUSE, QCR1_MOUSE	23	130	5738	15.3525	1.27282e-05	6.36412e-06	0.00030271
Parkinson's disease	8	18.6047	3.91696e-07	NDUA7_MOUSE, DHSB_MOUSE, COX5A_MOUSE, QCR8_MOUSE, ATP5H_MOUSE, ATPG_MOUSE, ATPA_MOUSE, QCR1_MOUSE	23	133	5738	15.0062	1.48843e-05	4.96147e-06	0.000353989
Huntington's disease	8	18.6047	3.4021e-06	NDUA7_MOUSE, DHSB_MOUSE, COX5A_MOUSE, QCR8_MOUSE, ATP5H_MOUSE, ATPG_MOUSE, ATPA_MOUSE, QCR1_MOUSE	23	183	5738	10.9062	0.000129272	3.23195e-05	0.00307455
Pathways in cancer	5	11.6279	0.0322362	HS90B_MOUSE, FUMH_MOUSE, PLAK_MOUSE, CTNA1_MOUSE, LAMC1_MOUSE	23	323	5738	3.86189	0.712104	0.220444	25.6308
Cardiac muscle contraction	3	6.97674	0.0353527	COX5A_MOUSE, QCR8_MOUSE, QCR1_MOUSE	23	78	5738	9.59532	0.745314	0.203839	27.7674
